# Supplementary material for: An EPIC predictor of gestational age and its application to newborns conceived by assisted reproductive technologies
Source: Clin Epigenetics. 2021 Apr 19;13:82. doi: 10.1186/s13148-021-01055-z (PMC8056641; doi:10.1186/s13148-021-01055-z)
Supplement: Supplementary file 4 — Additional file 4. This file includes the CpGs selected by the (A) EPIC GA, (B) 450K/EPIC overlap and (C) ETD-based clocks, their corresponding coefficients and annotated genes. [file 13148_2021_1055_MOESM4_ESM.xlsx]

## Sheet: 4A EPIC GA clock
Additional file 4A: CpGs of the EPIC GA clock with coefficients and annotated genes
CpG	Coefficient	UCSC_RefGene_Name
cg00078456	-2.30585	MIB2;MIB2;MIB2;MIB2;MIB2;MIB2
cg00125744	0.933838	MAGI1;MAGI1;MAGI1
cg00406098	-1.57724
cg00564080	1.94943	RAPGEF1;RAPGEF1;RAPGEF1
cg00735586	-11.7152	NADK;NADK
cg00840791	-3.38937
cg00948111	-3.76671	ZNF407;ZNF407
cg00996847	1.09279	FGGY;FGGY
cg01125066	-2.46876	SCML4;SCML4;SCML4
cg01281797	3.70852	LYSMD1;SCNM1;LYSMD1;LYSMD1
cg01289541	0.323362	SLC7A14
cg01405107	3.43928	LOC404266;LOC404266;LOC404266;HOXB5;LOC404266
cg01493617	5.48654	HGS;ARL16;ARL16
cg01700124	-0.0546585
cg01745510	9.3067	CDKN1B
cg01833485	6.26509	ESRRG;ESRRG;ESRRG;ESRRG;ESRRG
cg01855540	4.03037	DUSP16
cg01862457	0.428051	BCAS3;BCAS3
cg02133520	13.1822	ARPC1A;ARPC1A
cg02264407	1.47518	LMO7;LMO7
cg02528959	2.66922	CDC42EP4
cg02968445	1.6901	ARHGAP25;ARHGAP25
cg03080336	5.76297
cg03394664	-7.06307	ABCG1;ABCG1;ABCG1;ABCG1;ABCG1
cg03513146	4.25845
cg03614916	0.146724	IMPACT
cg03675083	4.83665	CPN2
cg03680932	5.79946	ATXN1;ATXN1
cg03816616	4.54319	ZNF526;DEDD2;DEDD2
cg03987653	6.42853	DEF8;DEF8
cg04048912	-2.59526	C1QTNF5;C1QTNF5;MFRP
cg04145624	-0.177878
cg04226102	-0.916523	SLC16A10
cg04347477	-12.7607	NCOR2;NCOR2
cg04617279	-2.82226
cg04753874	-6.78871
cg04956801	6.60512
cg04987362	1.15457	CNTD1
cg05062715	1.71436
cg05494863	-2.5396	GTF2IRD1;GTF2IRD1;GTF2IRD1
cg05573264	-0.0245193	CD82;CD82
cg05585911	-8.35714	CDC5L
cg05592959	0.0995819
cg05685493	1.55211
cg05765761	0.956314	VWA5A;VWA5A;VWA5A
cg05869816	1.49727	GCNT2;GCNT2;GCNT2
cg06046912	-0.555167	CCDC104
cg06467473	1.24304	NEK6;NEK6;NEK6;NEK6;NEK6;NEK6;NEK6
cg06521942	0.0162773
cg06686233	-3.67492	DOCK9;DOCK9
cg06791771	-1.25791	NDUFV2
cg06900004	3.39089	NR1D2;NR1D2
cg06902698	2.73125	SCNM1;LYSMD1;LYSMD1
cg07323676	0.660468	CSTL1
cg07425969	3.00609	EGFLAM;EGFLAM;EGFLAM
cg07533333	4.46065	FAM81A
cg07745674	0.565356
cg07749613	-32.3863
cg08598654	1.84488	DLX6AS
cg08858239	-11.1075	ST3GAL1;ST3GAL1
cg09024008	1.25468	LRP1
cg09035049	-8.50949	RERE;RERE;RERE
cg09041268	-3.68702	TSPAN9;TSPAN9
cg09116068	1.5959	DOK1;LOXL3;LOXL3;LOXL3
cg09219813	-3.75637	MBNL1;MBNL1;MBNL1;MBNL1;MBNL1;MBNL1;MBNL1
cg09317554	2.15356	LRBA;MAB21L2
cg09406615	2.83009	BCHE;BCHE
cg09514524	-4.4606	GPT
cg09618028	27.2393	COX11;COX11;COX11;COX11;COX11;STXBP4
cg09709426	-2.78255	LZTFL1;LZTFL1
cg10153341	-0.494958	MAN1A1
cg10165543	3.11633	KALRN;KALRN
cg10610528	0.860964	HMGA1;HMGA1;HMGA1;HMGA1;HMGA1;HMGA1
cg10714639	-5.68197	HMHA1
cg10886901	-0.192019	MIR3616;EYA2;EYA2
cg10906834	1.15673
cg10968849	-0.185043	TMEM216;TMEM216;TMEM216
cg11026555	-3.36164	DNAH10
cg11147204	-4.76755	BCL11A;BCL11A;BCL11A
cg11352146	-53.059	NEAT1
cg11387576	-2.25935
cg11436362	-9.55582	ADRBK1
cg11451043	-0.0805378	HLA-DPA1
cg11471559	-0.0687348	PPP1R16B;PPP1R16B
cg11579708	-13.7788	CCDC3;OPTN;OPTN;OPTN;OPTN
cg11670060	5.41204	SH3RF2
cg11681959	-5.70859	KCNK15
cg11765109	-7.36636	MROH5;MROH5;MROH5
cg11896546	-2.07288	DDC;DDC;DDC;DDC;DDC;DDC;DDC
cg11929188	2.31127	CSNK1A1P1
cg12079303	1.62606	NFIA;NFIA;NFIA;NFIA
cg12226111	10.6006	HIP1R;HIP1R
cg12434132	-3.12356	EFR3B
cg12542255	0.929256	FOSB;FOSB
cg12681972	3.97166	HIST1H3E
cg12685296	6.30074	ARMC9;ARMC9;ARMC9
cg12701018	-0.0915982
cg12822891	5.26611	CDC42BPB
cg13136655	-1.90406	ZC3H12D;ZC3H12D
cg13189264	-8.59423	SLC6A17
cg13335054	-0.1005	LOC100131551
cg13500196	3.55972	TCF4;TCF4;TCF4;TCF4;TCF4;TCF4;TCF4;TCF4;TCF4;TCF4;TCF4
cg13695726	-0.456631	UMODL1;UMODL1
cg13703666	5.49119	B3GNT1
cg13774342	6.13459
cg13917060	-2.41968
cg13976755	3.07919	VTI1A
cg14147998	2.95986	TFAP2B
cg14258501	-6.25088	LY6G6E;LY6G6E
cg14347274	-2.50841
cg14678667	-4.05214	ADAMTS17
cg14958032	-0.479404	NADK;NADK
cg15134801	7.73974	ELOVL7;ELOVL7
cg15433843	11.9774	SSB;SSB
cg15642307	2.5737	TNXB
cg16246545	0.349972	PHGDH
cg16330893	3.82047
cg16348385	-4.50137	YPEL3;YPEL3;YPEL3
cg16364693	0.425599	SRC;SRC
cg16394646	-2.59771	HIPK2;HIPK2
cg16624069	1.99562	DOCK9;DOCK9;DOCK9;DOCK9;DOCK9;DOCK9
cg16660091	0.0202368	CETP;CETP
cg16704590	0.162094	C20orf199;C20orf199;SNORD12B;SNORD12;MIR1259;C20orf199
cg17307655	-5.63281	DFNB31;DFNB31;DFNB31
cg17633994	-1.06933	FHOD3;FHOD3;FHOD3
cg18183624	11.2162	IGF2BP1;IGF2BP1
cg18334681	-2.26952	ENPP3
cg18875496	-1.79871	MSI2;MSI2
cg18878242	-1.10136	RPL39L
cg19149785	0.545281	KLK9;KLK8;KLK8;KLK8;KLK8
cg19333758	-0.751462	RAPGEF3;RAPGEF3;RAPGEF3
cg19478539	3.01201
cg19640090	-2.423	ETV6;RNU6-19P
cg19672145	25.6124	SPRED2;SPRED2
cg19985636	-3.56685	DGCR2;DGCR2;DGCR2;DGCR2;DGCR2
cg20301308	-10.8947
cg20367072	2.48708	ETFB
cg20582941	-7.354	ARPP-21;ARPP-21;ARPP-21;ARPP-21;ARPP-21;ARPP-21
cg20593464	-4.09576	RARRES3
cg20816447	5.00949	CC2D2A;CC2D2A;CC2D2A
cg20899078	6.00411	SSR3;SSR3;SSR3;SSR3
cg20948548	4.38628	LOC728095;SLIT3;SLIT3
cg21048168	2.76164	ATP6V0A4;ATP6V0A4;ATP6V0A4
cg21141647	1.71474
cg21155834	-2.24982
cg21180953	-12.1067	SETBP1
cg21395123	4.31762	FAM13A
cg21707172	2.35651	TIAM2;TIAM2
cg21870708	0.221866	LHFPL3-AS2;LHFPL3
cg22323744	-1.32525	CRHBP;CRHBP
cg22324029	-3.09185	HLA-DMB
cg22871331	-0.715096	AGAP1-IT1;AGAP1;AGAP1;AGAP1
cg23009865	-1.2669
cg23108580	-2.22821	KIF21A
cg23150343	0.542589	TCF4;TCF4;TCF4;TCF4;TCF4;TCF4;TCF4;TCF4;TCF4;TCF4;TCF4
cg23681974	-0.0902447	PLXNA1
cg23915699	-0.536781	PTPRF;PTPRF
cg24024661	-0.0309626	HMHA1
cg24387542	-0.482199	LGALS9B
cg24436531	-1.73824	FLI1
cg24741609	-0.328145	GLIS1
cg24797865	-1.40551	ITGB2;ITGB2;ITGB2
cg24951158	-2.62254	SYNGR1;SYNGR1
cg25241559	-0.45685	SNED1
cg25318971	-3.85424	BMP7
cg25471682	4.92141
cg25975961	-4.73331
cg26077811	0.285579	USP2;USP2
cg26302614	4.90842	ZNF622
cg26670249	1.12246	PRKACA;PRKACA
cg26749518	0.180464	KLK9;KLK8;KLK8;KLK8;KLK8
cg27114354	-0.890922	MIR548H2
cg27133782	-3.94584
cg27294582	4.41301	HOXB8
cg27518892	-0.115178	CCDC102A
cg27596513	2.5365	MAST4;MAST4;MAST4;MAST4;MAST4;MAST4;MAST4;MAST4;MAST4;MAST4

## Sheet: 4B 450K EPIC overlap clock
Additional file 4B: CpGs of the 450K/EPIC overlap clock with coefficients and annotated genes
CpG	Coefficient	UCSC_RefGene_Name
cg00041575	3.07763	C11orf21;TSPAN32;C11orf21
cg00078456	-2.80279	MIB2;MIB2;MIB2;MIB2;MIB2;MIB2
cg00125744	0.39682	MAGI1;MAGI1;MAGI1
cg00461841	0.171433	ATF7IP2
cg00525964	-4.48712
cg00541544	-3.64917	UNC84B
cg00666845	0.201397	JUP;JUP
cg00996847	0.964546	FGGY;FGGY
cg01149053	2.77902	ANKRD11
cg01229865	-4.58518	ATP11A;ATP11A
cg01281797	5.06627	LYSMD1;SCNM1;LYSMD1;LYSMD1
cg01289541	2.18367	SLC7A14
cg01385959	2.44777
cg01394847	0.529248
cg01405107	2.4515	LOC404266;LOC404266;LOC404266;HOXB5;LOC404266
cg01700124	-0.296097
cg01745510	12.5051	CDKN1B
cg01833485	7.35179	ESRRG;ESRRG;ESRRG;ESRRG;ESRRG
cg02001279	-1.08722	ARID3A
cg02124912	1.00854	GPR37L1
cg02133520	18.4024	ARPC1A;ARPC1A
cg02264407	0.0265732	LMO7;LMO7
cg02291365	-0.171598
cg02470690	1.04606
cg02567958	-4.87656	CDC42EP1
cg03080336	8.18907
cg03487027	1.72478	ZNF503
cg03614916	3.12883	IMPACT
cg03675083	5.18789	CPN2
cg03680932	8.77217	ATXN1;ATXN1
cg03746015	-0.70336	CLEC16A
cg03839949	-0.0396809	GATA2
cg03928384	-1.67867	CCR2;CCR2
cg03987653	8.70872	DEF8;DEF8
cg04022108	1.42425	KIF13B
cg04332373	-3.32944	CD38
cg04340651	-1.48821	RGMA;RGMA;RGMA;RGMA;RGMA;RGMA;RGMA
cg04347477	-20.1322	NCOR2;NCOR2
cg04685228	-0.855257
cg04956801	2.43653
cg04987362	2.39326	CNTD1
cg05062715	5.72819
cg05585911	-10.9018	CDC5L
cg05724492	1.80499	LMF1
cg05765761	0.00134452	VWA5A;VWA5A;VWA5A
cg06046912	-7.11305	CCDC104
cg06367788	0.964145
cg06454226	0.152942	NDC80;METTL4
cg06870470	-1.73224	DOCK6
cg06902698	4.73856	SCNM1;LYSMD1;LYSMD1
cg07513204	-2.98228	KIAA1244
cg07544356	0.399765	ZNF274;ZNF274;ZNF274
cg07745674	2.35175
cg07749613	-43.0807
cg08004525	2.34687
cg08016257	-2.46659	TMEM140
cg08326019	0.428439	LPPR2;LPPR2
cg08598654	1.47479	DLX6AS
cg09041268	-3.81654	TSPAN9;TSPAN9
cg09219813	-3.63728	MBNL1;MBNL1;MBNL1;MBNL1;MBNL1;MBNL1;MBNL1
cg09292077	-0.909583	ASH1L;MIR555
cg09406615	3.56137	BCHE;BCHE
cg09514524	-31.3316	GPT
cg09618028	28.461	COX11;COX11;COX11;COX11;COX11;STXBP4
cg09990613	1.80265	TCEA2;TCEA2
cg10221391	1.90375	HCG9
cg10359157	0.351746	DLEU7
cg10636490	0.0124037	PFN2;PFN2
cg10676060	1.52919	DDX31;GTF3C4;DDX31
cg10714639	-6.07129	HMHA1
cg11026555	-5.41223	DNAH10
cg11045303	2.65185	GNPNAT1
cg11294761	0.374015	CD7
cg11352146	-68.8399	NEAT1
cg11436362	-8.04023	ADRBK1
cg11670060	5.45144	SH3RF2
cg11681959	-8.05716	KCNK15
cg12079303	3.89377	NFIA;NFIA;NFIA;NFIA
cg12226111	1.67033	HIP1R;HIP1R
cg12499211	13.444	NTRK1;SH2D2A;SH2D2A;SH2D2A;SH2D2A;SH2D2A
cg12542255	0.928022	FOSB;FOSB
cg12550597	0.684744	FAM129C
cg12629515	0.428382	HIST1H3J;HIST1H2BO
cg12695465	0.861642	GCNT2;GCNT2;GCNT2
cg12713583	-5.11912	ARID3A
cg12751042	-0.244866	CDKN1B
cg12999267	-1.86574
cg13136655	-4.71075	ZC3H12D;ZC3H12D
cg13335054	-1.94494	LOC100131551
cg13703666	3.4168	B3GNT1
cg13774342	7.73203
cg13836098	1.62265	HIST1H3E
cg13924996	-1.91939	ADRBK1
cg14258501	-9.02528	LY6G6E;LY6G6E
cg14505174	-4.08496	NPBWR2
cg14715947	2.1425	MIDN
cg14909179	0.538938	CHID1;CHID1;CHID1;CHID1;CHID1
cg15134801	7.90942	ELOVL7;ELOVL7
cg15555017	0.970669	ETS1
cg15642307	4.81132	TNXB
cg15687138	1.43513	SCNM1;LYSMD1;LYSMD1;LYSMD1;LYSMD1
cg16138400	0.871807
cg16246545	4.63895	PHGDH
cg16300030	-0.759207	HLA-DMB
cg16330893	5.50937
cg16348385	-8.26043	YPEL3;YPEL3;YPEL3
cg16394646	-8.51719	HIPK2;HIPK2
cg16594273	1.97761
cg16624069	2.91309	DOCK9;DOCK9;DOCK9;DOCK9;DOCK9;DOCK9
cg16660091	2.36757	CETP;CETP
cg16704590	1.29159	C20orf199;C20orf199;SNORD12B;SNORD12;MIR1259;C20orf199
cg16890093	-3.42789	PSMB8;PSMB8;TAP1
cg16893174	1.46437	ALOX12P2
cg17244485	0.0185457
cg17290554	-2.41511	ZNF789
cg17501982	-0.965717	NCK2;NCK2
cg17658638	-7.17971	TBCD
cg17742418	-0.102564	EPN2;EPN2;EPN2
cg17745339	-0.888959
cg17779658	-0.461167	C8orf75
cg18183624	13.5588	IGF2BP1;IGF2BP1
cg18277007	15.6203	YY1AP1;DAP3;DAP3;DAP3;YY1AP1;DAP3
cg18334681	-2.44214	ENPP3
cg18422587	-0.556013
cg18561976	-1.19068	ICOS;ICOS
cg18736448	3.25948	TG;SLA;SLA
cg18875496	-4.19214	MSI2;MSI2
cg19042340	0.120993	FAM107B
cg19516404	1.6779	ZIC4;ZIC4;ZIC4
cg19598514	-2.11679	ANO9
cg19672145	34.1618	SPRED2;SPRED2
cg20012601	1.83182	MAML3
cg20301308	-11.1897
cg20303561	-1.89641	CCDC88C
cg20320200	0.422374	ESRRG;ESRRG;ESRRG
cg20367072	0.478867	ETFB
cg20406460	11.8288
cg20582941	-10.2391	ARPP-21;ARPP-21;ARPP-21;ARPP-21;ARPP-21;ARPP-21
cg20816447	6.41887	CC2D2A;CC2D2A;CC2D2A
cg20948740	0.627447	DNMT3A;DNMT3A;DNMT3A
cg21048168	5.8034	ATP6V0A4;ATP6V0A4;ATP6V0A4
cg21081878	-1.42833	HLCS
cg21132686	-3.14721
cg21155834	-7.87714
cg21707172	4.97809	TIAM2;TIAM2
cg21842274	-1.96204	CRHBP
cg21962025	0.0932382	KIF25;KIF25
cg22221730	-0.11932	IP6K1;IP6K1
cg22324029	-2.88038	HLA-DMB
cg22841079	-2.09272	VGLL4;VGLL4;VGLL4
cg22944493	-0.521317	WDR20
cg23108580	-7.82643	KIF21A
cg23130739	-0.0737589	EVL
cg23681974	-0.918625	PLXNA1
cg23915699	-5.85976	PTPRF;PTPRF
cg24024661	-1.80932	HMHA1
cg24387542	-7.1056	LGALS9B
cg24449885	-3.72237	BIN2
cg24590723	-0.030546	CACNA2D3
cg24694246	1.64042
cg24741609	-5.22679	GLIS1
cg25241559	-4.06588	SNED1
cg25316749	1.18719	C11orf93;C11orf92
cg25318971	-4.67544	BMP7
cg26077811	2.0019	USP2;USP2
cg26302614	6.89863	ZNF622
cg26385126	1.9097	NCOR2;NCOR2
cg26670249	8.44886	PRKACA;PRKACA
cg26749518	0.430127	KLK9;KLK8;KLK8;KLK8;KLK8
cg27000590	4.5731	PRAGMIN
cg27230697	0.641008
cg27294582	5.03845	HOXB8
cg27518892	-4.91876	CCDC102A

## Sheet: 4C ETD-based clock
Additional file 4C: CpGs of the ETD-based clock with coefficients and annotated genes
CpG	Coefficient	UCSC_RefGene_Name
cg00406098	-3.92726
cg00541544	-3.07584	UNC84B
cg00582562	0.0543026	SKAP1;SKAP1
cg00759739	-0.841968	ADAD2;ADAD2
cg00948111	-8.36114	ZNF407;ZNF407
cg01281797	10.2547	LYSMD1;SCNM1;LYSMD1;LYSMD1
cg01285501	-6.02031	HOXA9
cg01289541	6.265	SLC7A14
cg01325426	-8.40255	HRAS;HRAS;HRAS;LRRC56
cg01439383	-0.553877	AMZ1
cg02041869	-4.20534	NAT1
cg02278646	-0.985532	ANO6;ANO6;PLEKHA9;ANO6
cg02420128	3.01362	ST5;ST5;ST5
cg02423574	11.0925	CCDC153;CCDC153
cg02483931	0.372729	CCL5
cg02675353	5.19495	ARC
cg02794695	4.97986	SLA;TG;SLA;SLA
cg02809401	-13.8082	LTBP3;LTBP3;LTBP3
cg02921623	-0.463744
cg02983090	-0.135237	IL21R;IL21R;IL21R
cg03064693	-14.6522	FNBP1
cg04052934	10.5505
cg04117731	-1.59107	C10orf54;CDH23
cg04347477	-0.397155	NCOR2;NCOR2
cg04352139	-3.83332	MAP1S
cg04636576	-0.779459	KLF12
cg04671742	8.12118	LAG3;LAG3
cg04685228	-0.496495
cg04981574	-1.14813	ZNF346
cg05278722	-14.9936
cg05757385	0.0043356	DMTF1;DMTF1;DMTF1;DMTF1;DMTF1
cg05860082	-1.57623	ZDHHC3;ZDHHC3
cg06052716	5.56394
cg06062494	-3.37557	SLC19A2
cg06086582	-0.275328	PTK2B;PTK2B;PTK2B;PTK2B
cg06454226	9.79268	NDC80;METTL4
cg06517984	3.13054	TSNARE1
cg06542808	1.18519
cg06756709	-1.25851	NARR;RAB34;RAB34;RAB34;RAB34;RAB34;RAB34;RAB34;RAB34;RPL23A
cg06787964	-0.556402
cg06922943	0.0462496	TMC4;TMC4
cg07267782	1.02408	FAM83B
cg07375957	-0.804514	TEX41
cg07540386	-1.87865	CCDC135
cg07738730	10.6005	IGF2BP1;IGF2BP1
cg07749613	-33.0046
cg08282819	-0.657147	IL21R;IL21R;IL21R
cg08326019	2.74217	LPPR2;LPPR2
cg08369401	-0.565983	RIN3
cg08498712	-0.383552
cg08679800	0.0373036
cg08943494	-3.5728	PRR5L;PRR5L;PRR5L;PRR5L;PRR5L
cg08965235	-5.2146	LTBP3;LTBP3;LTBP3;LTBP3
cg09310092	4.20771	SCN1B
cg09388499	-7.15482
cg09569432	5.41282	GMFG;GMFG
cg09612555	0.241361
cg09709426	-1.75889	LZTFL1;LZTFL1
cg09974063	1.26169	GRIA4;GRIA4
cg10017394	3.72975	TMEM2;TMEM2
cg10065809	-6.54603	LTB4R;LTB4R
cg10323573	1.34613
cg10469241	0.875121
cg10513204	2.02572
cg10612237	-11.9834	ZMIZ1;LOC283050;LOC283050;LOC283050
cg11002026	-2.8595	AP2A2;AP2A2
cg11182874	1.00827
cg11196848	0.917128	FGF20
cg11387576	-10.6684
cg11436362	-10.1334	ADRBK1
cg11813056	1.09737
cg11847992	3.09015
cg12256753	2.74209	GRB10
cg12496156	7.45018	TNS1
cg12582377	-1.28948
cg12818159	-2.88252	DLGAP2
cg12992720	-1.8752	LPAR2
cg12999267	-6.71025
cg13014803	6.05799
cg13074526	-0.303508	LOC100996291
cg13125822	-4.79535	GRK5
cg13249774	-2.9626	LRP5
cg13500196	0.161484	TCF4;TCF4;TCF4;TCF4;TCF4;TCF4;TCF4;TCF4;TCF4;TCF4;TCF4
cg13624602	-22.1206	RINL;RINL
cg13641317	-13.0101
cg13668346	-1.56818
cg13693652	-0.147111	CLCA2
cg13695726	-4.36066	UMODL1;UMODL1
cg13805993	-1.79651	SCNN1A;SCNN1A;SCNN1A
cg14112700	0.583534	VEGFA;VEGFA;VEGFA;VEGFA;VEGFA;VEGFA;VEGFA;VEGFA;VEGFA;VEGFA;VEGFA;VEGFA;VEGFA;VEGFA;VEGFA;VEGFA;VEGFA;VEGFA;VEGFA;VEGFA;VEGFA;VEGFA;VEGFA;VEGFA;VEGFA;VEGFA;VEGFA;VEGFA
cg14246703	7.69675
cg14393208	-2.1915	GADD45A;GADD45A;GADD45A
cg14553895	-0.428994	PIK3CA
cg14732969	7.39028
cg14768087	-3.41571	TPRG1
cg15908709	6.6349	LOC404266;LOC404266;LOC404266;LOC404266;HOXB6;LOC404266
cg15934140	-2.54908	ITPR1;ITPR1;ITPR1
cg16116203	0.766187	PTMS
cg16330893	2.38232
cg16545105	-0.0604575	CRHBP;CRHBP
cg16704073	-3.61786	GPHA2
cg17307655	-16.9174	DFNB31;DFNB31;DFNB31
cg17448255	0.600955	NUDCD1;NUDCD1
cg17547179	-8.42957	CCM2;CCM2;CCM2;CCM2;CCM2
cg17779658	-1.47898	C8orf75
cg17806418	1.10041	GABBR1;GABBR1
cg17858880	1.16464	TNS3
cg18319024	2.75498	HMCN1
cg18569540	-4.37041
cg18930529	-0.993185
cg19154323	-0.898544	PLEKHM3
cg19640090	-1.40535	ETV6;RNU6-19P
cg19748455	-2.9634	LOC100996291
cg19778375	-0.172807
cg19856897	-2.12696
cg20136100	2.21584	FERMT3;FERMT3
cg20276750	-1.4044	PPM1M;PPM1M
cg20301308	-0.642156
cg20562216	-5.78152	LINC01206
cg20563072	3.08817	PTPRJ;PTPRJ
cg20816447	6.48262	CC2D2A;CC2D2A;CC2D2A
cg21180953	-3.54414	SETBP1
cg21219880	-1.11369	CHN2;CHN2;CHN2;CHN2;CHN2
cg21259588	-13.6556	TNK2
cg21339822	0.52275	MYBPC1;MYBPC1;MYBPC1;MYBPC1;MYBPC1;MYBPC1;MYBPC1;MYBPC1
cg21413797	4.75618
cg21559527	-0.443634	MRPL23-AS1;LINC01219;HOTS
cg21842274	-1.95484	CRHBP
cg21923519	1.5646
cg22069870	-3.30728	CLK4
cg22402378	-0.708388	ST6GAL2;ST6GAL2;ST6GAL2
cg22679406	1.05215	GABBR1;GABBR1
cg22813951	4.4183
cg23369683	-6.85084
cg23668093	-5.71601	PPARA;PPARA
cg23754918	4.21445	IQCE;IQCE
cg24242519	-1.06669	FAM49A
cg24247537	-0.242723	PTDSS2
cg24382141	-9.71445	PSKH1
cg24420089	-3.02146	PTDSS2
cg24425745	-2.17926
cg24833079	-1.63444
cg24932241	-0.701012	ANO9
cg25563198	-1.472	FKBP5;LOC285847
cg25592206	0.884109	CDKN2C;CDKN2C
cg25886683	0.487058
cg25975961	-3.18785
cg26077811	4.85706	USP2;USP2
cg26362453	2.83299
cg26411046	-0.447769	FAM107B;FAM107B;FAM107B;FAM107B;FAM107B;FAM107B;FAM107B;FAM107B;FAM107B;FAM107B
cg26537478	-0.201159	MEIS1
cg26703182	-2.42858	CTU1
cg27106909	-10.2651	YPEL3;YPEL3;YPEL3
cg27606607	-9.22349	ALG3;ALG3;ALG3;ALG3
cg27641382	1.87567	ACOT11;ACOT11
