# Supplementary material for: An EPIC predictor of gestational age and its application to newborns conceived by assisted reproductive technologies
Source: Clin Epigenetics. 2021 Apr 19;13:82. doi: 10.1186/s13148-021-01055-z (PMC8056641; doi:10.1186/s13148-021-01055-z)
Supplement: Supplementary file 5 — Additional file 5. This file includes the results from the WebGestalt analysis. [file 13148_2021_1055_MOESM5_ESM.xlsx]

## Sheet: Additional file 5
Additional file 5: WebGestalt output
GeneSet	Description	Link	Size	Overlap	Expected ratio	Enrichment ration	pValue	FDR	Database	EnsemblID
TGGAAA_V$NFAT_Q4_01		http://www.broadinstitute.org/gsea/msigdb/cards/TGGAAA_V$NFAT_Q4_01	1891	30	9.2714	3.23576	9.97525e-09	0.000237452	network_Transcription_Factor_target	ENSG00000215421;ENSG00000124788;ENSG00000176563;ENSG00000085117;ENSG00000096401;ENSG00000111846;ENSG00000088387;ENSG00000164318;ENSG00000157470;ENSG00000142599;ENSG00000152601;ENSG00000111885;ENSG00000119866;ENSG00000151468;ENSG00000132437;ENSG00000162599;ENSG00000196628;ENSG00000008196;ENSG00000140470;ENSG00000168477;ENSG00000092621;ENSG00000197122;ENSG00000154269;ENSG00000139116;ENSG00000151702…
GO:0009719	response to endogenous stimulus	http://amigo.geneontology.org/amigo/term/GO:0009719	1595	27	7.82014	3.45262	1.63231e-08	0.000237452	geneontology_Biological_Process	ENSG00000107263;ENSG00000111276;ENSG00000160179;ENSG00000154059;ENSG00000196498;ENSG00000096401;ENSG00000111846;ENSG00000174738;ENSG00000123384;ENSG00000114200;ENSG00000119866;ENSG00000173020;ENSG00000132437;ENSG00000125740;ENSG00000177398;ENSG00000008196;ENSG00000197122;ENSG00000064393;ENSG00000079337;ENSG00000198369;ENSG00000105929;ENSG00000145708;ENSG00000160255;ENSG00000101144;ENSG00000072062…
HP:0030669	Abnormal ocular adnexa morphology	http://compbio.charite.de/hpoweb/showterm?id=HP:0030669	1016	20	4.98136	4.01497	1.37237e-07	0.000707937	phenotype_Human_Phenotype_Ontology	ENSG00000006704;ENSG00000123384;ENSG00000142599;ENSG00000198589;ENSG00000163818;ENSG00000187049;ENSG00000119866;ENSG00000135931;ENSG00000197106;ENSG00000196628;ENSG00000008196;ENSG00000168477;ENSG00000092621;ENSG00000070413;ENSG00000105379;ENSG00000048342;ENSG00000152217;ENSG00000139116;ENSG00000151702;ENSG00000181541
TGTTTGY_V$HNF3_Q6		http://www.broadinstitute.org/gsea/msigdb/cards/TGTTTGY_V$HNF3_Q6	735	17	3.60364	4.71745	1.37316e-07	0.000707937	network_Transcription_Factor_target	ENSG00000151276;ENSG00000119408;ENSG00000088387;ENSG00000142599;ENSG00000180448;ENSG00000119866;ENSG00000162599;ENSG00000130787;ENSG00000125740;ENSG00000196628;ENSG00000255552;ENSG00000153944;ENSG00000172995;ENSG00000069020;ENSG00000181541;ENSG00000064655;ENSG00000184347
HP:0012372	Abnormal eye morphology	http://compbio.charite.de/hpoweb/showterm?id=HP:0012372	1778	27	8.71737	3.09726	1.49062e-07	0.000707937	phenotype_Human_Phenotype_Ontology	ENSG00000013293;ENSG00000124788;ENSG00000223953;ENSG00000006704;ENSG00000111846;ENSG00000178127;ENSG00000142599;ENSG00000198589;ENSG00000163818;ENSG00000187049;ENSG00000119866;ENSG00000135931;ENSG00000196628;ENSG00000174684;ENSG00000008196;ENSG00000140470;ENSG00000168477;ENSG00000092621;ENSG00000197122;ENSG00000095397;ENSG00000070413;ENSG00000105379;ENSG00000048342;ENSG00000152217;ENSG00000151702…
GO:0071495	cellular response to endogenous stimulus	http://amigo.geneontology.org/amigo/term/GO:0071495	1347	23	6.60422	3.48262	1.85787e-07	0.000707937	geneontology_Biological_Process	ENSG00000107263;ENSG00000154059;ENSG00000196498;ENSG00000096401;ENSG00000111846;ENSG00000174738;ENSG00000123384;ENSG00000119866;ENSG00000173020;ENSG00000132437;ENSG00000125740;ENSG00000177398;ENSG00000008196;ENSG00000197122;ENSG00000064393;ENSG00000079337;ENSG00000198369;ENSG00000105929;ENSG00000145708;ENSG00000101144;ENSG00000072062;ENSG00000166263;ENSG00000184347
HP:0032039	Abnormality of the ocular adnexa	http://compbio.charite.de/hpoweb/showterm?id=HP:0032039	1036	20	5.07941	3.93746	1.87226e-07	0.000707937	phenotype_Human_Phenotype_Ontology	ENSG00000006704;ENSG00000123384;ENSG00000142599;ENSG00000198589;ENSG00000163818;ENSG00000187049;ENSG00000119866;ENSG00000135931;ENSG00000197106;ENSG00000196628;ENSG00000008196;ENSG00000168477;ENSG00000092621;ENSG00000070413;ENSG00000105379;ENSG00000048342;ENSG00000152217;ENSG00000139116;ENSG00000151702;ENSG00000181541
HP:0012373	Abnormal eye physiology	http://compbio.charite.de/hpoweb/showterm?id=HP:0012373	1802	27	8.83504	3.05601	1.94662e-07	0.000707937	phenotype_Human_Phenotype_Ontology	ENSG00000013293;ENSG00000124788;ENSG00000223953;ENSG00000006704;ENSG00000178127;ENSG00000123384;ENSG00000142599;ENSG00000198589;ENSG00000163818;ENSG00000187049;ENSG00000119866;ENSG00000132437;ENSG00000135931;ENSG00000196628;ENSG00000174684;ENSG00000008196;ENSG00000140470;ENSG00000168477;ENSG00000092621;ENSG00000095397;ENSG00000048342;ENSG00000152217;ENSG00000139116;ENSG00000151702;ENSG00000235718…
HP:0000315	Abnormality of the orbital region	http://compbio.charite.de/hpoweb/showterm?id=HP:0000315	1058	20	5.18728	3.85559	2.61176e-07	0.000844295	phenotype_Human_Phenotype_Ontology	ENSG00000006704;ENSG00000123384;ENSG00000142599;ENSG00000198589;ENSG00000163818;ENSG00000187049;ENSG00000119866;ENSG00000135931;ENSG00000197106;ENSG00000196628;ENSG00000008196;ENSG00000168477;ENSG00000092621;ENSG00000070413;ENSG00000105379;ENSG00000048342;ENSG00000152217;ENSG00000139116;ENSG00000151702;ENSG00000181541
CTTTGT_V$LEF1_Q2		http://www.broadinstitute.org/gsea/msigdb/cards/CTTTGT_V$LEF1_Q2	1968	28	9.64893	2.90188	3.19697e-07	0.000930128	network_Transcription_Factor_target	ENSG00000151276;ENSG00000120075;ENSG00000179604;ENSG00000111846;ENSG00000125823;ENSG00000164318;ENSG00000157470;ENSG00000123384;ENSG00000142599;ENSG00000115325;ENSG00000114200;ENSG00000166260;ENSG00000137309;ENSG00000119866;ENSG00000101445;ENSG00000156463;ENSG00000132437;ENSG00000159217;ENSG00000153944;ENSG00000139083;ENSG00000172995;ENSG00000152217;ENSG00000139116;ENSG00000100321;ENSG00000069020…
CAGCTG_V$AP4_Q5		http://www.broadinstitute.org/gsea/msigdb/cards/CAGCTG_V$AP4_Q5	1519	24	7.44752	3.22255	3.98862e-07	0.00105495	network_Transcription_Factor_target	ENSG00000151276;ENSG00000120075;ENSG00000111276;ENSG00000141376;ENSG00000176563;ENSG00000110002;ENSG00000088387;ENSG00000123384;ENSG00000152601;ENSG00000198589;ENSG00000111885;ENSG00000180448;ENSG00000173020;ENSG00000101445;ENSG00000130787;ENSG00000196628;ENSG00000255552;ENSG00000197122;ENSG00000172995;ENSG00000145708;ENSG00000072062;ENSG00000135736;ENSG00000235718;ENSG00000064655
HP:0031703	Abnormal ear morphology	http://compbio.charite.de/hpoweb/showterm?id=HP:0031703	1422	23	6.97194	3.29894	4.7904e-07	0.00108984	phenotype_Human_Phenotype_Ontology	ENSG00000013293;ENSG00000006704;ENSG00000178127;ENSG00000142599;ENSG00000198589;ENSG00000163818;ENSG00000187049;ENSG00000119866;ENSG00000162599;ENSG00000135931;ENSG00000197106;ENSG00000196628;ENSG00000174684;ENSG00000008196;ENSG00000168477;ENSG00000092621;ENSG00000095397;ENSG00000105379;ENSG00000048342;ENSG00000105929;ENSG00000152217;ENSG00000142949;ENSG00000151702
AACTTT_UNKNOWN		http://www.broadinstitute.org/gsea/msigdb/cards/AACTTT_UNKNOWN	1888	27	9.25669	2.91681	4.86973e-07	0.00108984	network_Transcription_Factor_target	ENSG00000151276;ENSG00000124788;ENSG00000119408;ENSG00000164318;ENSG00000157470;ENSG00000008513;ENSG00000123384;ENSG00000011105;ENSG00000152601;ENSG00000114200;ENSG00000119866;ENSG00000173020;ENSG00000162599;ENSG00000125740;ENSG00000196628;ENSG00000197122;ENSG00000159217;ENSG00000153944;ENSG00000139083;ENSG00000172995;ENSG00000145708;ENSG00000142949;ENSG00000151702;ENSG00000120068;ENSG00000069020…
V$ZIC1_01		http://www.broadinstitute.org/gsea/msigdb/cards/V$ZIC1_01	260	10	1.27476	7.84464	6.83807e-07	0.00137496	network_Transcription_Factor_target	ENSG00000111276;ENSG00000140995;ENSG00000123384;ENSG00000152601;ENSG00000180448;ENSG00000139083;ENSG00000105929;ENSG00000120068;ENSG00000135736;ENSG00000184347
HP:0000356	Abnormality of the outer ear	http://compbio.charite.de/hpoweb/showterm?id=HP:0000356	829	17	4.06451	4.18254	7.3318e-07	0.00137496	phenotype_Human_Phenotype_Ontology	ENSG00000006704;ENSG00000142599;ENSG00000163818;ENSG00000187049;ENSG00000119866;ENSG00000162599;ENSG00000135931;ENSG00000197106;ENSG00000196628;ENSG00000174684;ENSG00000008196;ENSG00000092621;ENSG00000105379;ENSG00000048342;ENSG00000152217;ENSG00000142949;ENSG00000151702
HP:0000598	Abnormality of the ear	http://compbio.charite.de/hpoweb/showterm?id=HP:0000598	1579	24	7.74169	3.1001	7.95063e-07	0.00137496	phenotype_Human_Phenotype_Ontology	ENSG00000013293;ENSG00000006704;ENSG00000178127;ENSG00000142599;ENSG00000198589;ENSG00000163818;ENSG00000187049;ENSG00000119866;ENSG00000162599;ENSG00000135931;ENSG00000197106;ENSG00000196628;ENSG00000174684;ENSG00000008196;ENSG00000168477;ENSG00000092621;ENSG00000095397;ENSG00000070413;ENSG00000105379;ENSG00000048342;ENSG00000105929;ENSG00000152217;ENSG00000142949;ENSG00000151702
GO:1901698	response to nitrogen compound	http://amigo.geneontology.org/amigo/term/GO:1901698	1033	19	5.06471	3.75145	8.0341e-07	0.00137496	geneontology_Biological_Process	ENSG00000107263;ENSG00000111276;ENSG00000154059;ENSG00000096401;ENSG00000123384;ENSG00000114200;ENSG00000119866;ENSG00000173020;ENSG00000132437;ENSG00000125740;ENSG00000177398;ENSG00000197122;ENSG00000079337;ENSG00000105929;ENSG00000145708;ENSG00000160255;ENSG00000101144;ENSG00000072062;ENSG00000166263
GO:0010243	response to organonitrogen compound	http://amigo.geneontology.org/amigo/term/GO:0010243	945	18	4.63325	3.88496	9.76481e-07	0.00157832	geneontology_Biological_Process	ENSG00000107263;ENSG00000111276;ENSG00000154059;ENSG00000096401;ENSG00000123384;ENSG00000114200;ENSG00000119866;ENSG00000132437;ENSG00000125740;ENSG00000177398;ENSG00000197122;ENSG00000079337;ENSG00000105929;ENSG00000145708;ENSG00000160255;ENSG00000101144;ENSG00000072062;ENSG00000166263
GO:0120036	plasma membrane bounded cell projection organization	http://amigo.geneontology.org/amigo/term/GO:0120036	1488	23	7.29553	3.15262	1.04407e-06	0.00159874	geneontology_Biological_Process	ENSG00000107263;ENSG00000141376;ENSG00000179604;ENSG00000154059;ENSG00000140995;ENSG00000123384;ENSG00000142599;ENSG00000115325;ENSG00000160145;ENSG00000187049;ENSG00000119866;ENSG00000101445;ENSG00000135931;ENSG00000174684;ENSG00000092621;ENSG00000197122;ENSG00000095397;ENSG00000048342;ENSG00000114554;ENSG00000142949;ENSG00000101144;ENSG00000072062;ENSG00000184347
HP:0000492	Abnormal eyelid morphology	http://compbio.charite.de/hpoweb/showterm?id=HP:0000492	857	17	4.20179	4.04589	1.15359e-06	0.00167813	phenotype_Human_Phenotype_Ontology	ENSG00000006704;ENSG00000123384;ENSG00000142599;ENSG00000163818;ENSG00000187049;ENSG00000119866;ENSG00000197106;ENSG00000196628;ENSG00000008196;ENSG00000168477;ENSG00000092621;ENSG00000070413;ENSG00000105379;ENSG00000152217;ENSG00000139116;ENSG00000151702;ENSG00000181541
HP:0004328	Abnormal anterior segment morphology	http://compbio.charite.de/hpoweb/showterm?id=HP:0004328	969	18	4.75092	3.78874	1.39323e-06	0.00185637	phenotype_Human_Phenotype_Ontology	ENSG00000013293;ENSG00000006704;ENSG00000111846;ENSG00000142599;ENSG00000187049;ENSG00000135931;ENSG00000196628;ENSG00000174684;ENSG00000140470;ENSG00000168477;ENSG00000092621;ENSG00000095397;ENSG00000070413;ENSG00000105379;ENSG00000048342;ENSG00000151702;ENSG00000235718;ENSG00000181541
HP:0000366	Abnormality of the nose	http://compbio.charite.de/hpoweb/showterm?id=HP:0000366	1184	20	5.80504	3.44528	1.49768e-06	0.00185637	phenotype_Human_Phenotype_Ontology	ENSG00000013293;ENSG00000006704;ENSG00000142599;ENSG00000198589;ENSG00000163818;ENSG00000187049;ENSG00000132437;ENSG00000162599;ENSG00000135931;ENSG00000196628;ENSG00000008196;ENSG00000092621;ENSG00000197122;ENSG00000139083;ENSG00000070413;ENSG00000105379;ENSG00000048342;ENSG00000152217;ENSG00000142949;ENSG00000151702
GO:0051253	negative regulation of RNA metabolic process	http://amigo.geneontology.org/amigo/term/GO:0051253	1295	21	6.34927	3.30747	1.52801e-06	0.00185637	geneontology_Biological_Process	ENSG00000111276;ENSG00000154059;ENSG00000124788;ENSG00000196498;ENSG00000174738;ENSG00000142599;ENSG00000137309;ENSG00000119866;ENSG00000162599;ENSG00000125740;ENSG00000008196;ENSG00000197122;ENSG00000064393;ENSG00000159217;ENSG00000139083;ENSG00000174332;ENSG00000101144;ENSG00000036672;ENSG00000120068;ENSG00000160570;ENSG00000115318
GO:0030030	cell projection organization	http://amigo.geneontology.org/amigo/term/GO:0030030	1522	23	7.46223	3.08219	1.53134e-06	0.00185637	geneontology_Biological_Process	ENSG00000107263;ENSG00000141376;ENSG00000179604;ENSG00000154059;ENSG00000140995;ENSG00000123384;ENSG00000142599;ENSG00000115325;ENSG00000160145;ENSG00000187049;ENSG00000119866;ENSG00000101445;ENSG00000135931;ENSG00000174684;ENSG00000092621;ENSG00000197122;ENSG00000095397;ENSG00000048342;ENSG00000114554;ENSG00000142949;ENSG00000101144;ENSG00000072062;ENSG00000184347
C0005586	Bipolar Disorder	http://www.disgenet.org/web/DisGeNET/menu/C0005586	516	13	2.5299	5.13854	1.73185e-06	0.00195833	disease_Disgenet	ENSG00000151276;ENSG00000154059;ENSG00000196498;ENSG00000088387;ENSG00000178127;ENSG00000008513;ENSG00000114200;ENSG00000132437;ENSG00000130787;ENSG00000196628;ENSG00000095397;ENSG00000145708;ENSG00000100321
HP:0000708	Behavioral abnormality	http://compbio.charite.de/hpoweb/showterm?id=HP:0000708	1089	19	5.33927	3.55854	1.75008e-06	0.00195833	phenotype_Human_Phenotype_Ontology	ENSG00000013293;ENSG00000124788;ENSG00000006704;ENSG00000178127;ENSG00000142599;ENSG00000187049;ENSG00000132437;ENSG00000197106;ENSG00000196628;ENSG00000008196;ENSG00000168477;ENSG00000095397;ENSG00000070413;ENSG00000048342;ENSG00000152217;ENSG00000151702;ENSG00000072062;ENSG00000235718;ENSG00000123240
GO:0010558	negative regulation of macromolecule biosynthetic process	http://amigo.geneontology.org/amigo/term/GO:0010558	1434	22	7.03077	3.1291	2.07915e-06	0.00220395	geneontology_Biological_Process	ENSG00000111276;ENSG00000154059;ENSG00000124788;ENSG00000196498;ENSG00000174738;ENSG00000142599;ENSG00000137309;ENSG00000119866;ENSG00000162599;ENSG00000125740;ENSG00000178199;ENSG00000008196;ENSG00000197122;ENSG00000064393;ENSG00000159217;ENSG00000139083;ENSG00000174332;ENSG00000101144;ENSG00000036672;ENSG00000120068;ENSG00000160570;ENSG00000115318
GO:1901699	cellular response to nitrogen compound	http://amigo.geneontology.org/amigo/term/GO:1901699	614	14	3.01039	4.65057	2.1892e-06	0.00220395	geneontology_Biological_Process	ENSG00000107263;ENSG00000154059;ENSG00000096401;ENSG00000123384;ENSG00000119866;ENSG00000173020;ENSG00000132437;ENSG00000177398;ENSG00000197122;ENSG00000079337;ENSG00000105929;ENSG00000145708;ENSG00000072062;ENSG00000166263
GO:1903507	negative regulation of nucleic acid-templated transcription	http://amigo.geneontology.org/amigo/term/GO:1903507	1215	20	5.95704	3.35737	2.21683e-06	0.00220395	geneontology_Biological_Process	ENSG00000111276;ENSG00000154059;ENSG00000124788;ENSG00000196498;ENSG00000174738;ENSG00000142599;ENSG00000137309;ENSG00000119866;ENSG00000162599;ENSG00000125740;ENSG00000008196;ENSG00000197122;ENSG00000064393;ENSG00000139083;ENSG00000174332;ENSG00000101144;ENSG00000036672;ENSG00000120068;ENSG00000160570;ENSG00000115318
GO:1902679	negative regulation of RNA biosynthetic process	http://amigo.geneontology.org/amigo/term/GO:1902679	1217	20	5.96684	3.35186	2.27258e-06	0.00220395	geneontology_Biological_Process	ENSG00000111276;ENSG00000154059;ENSG00000124788;ENSG00000196498;ENSG00000174738;ENSG00000142599;ENSG00000137309;ENSG00000119866;ENSG00000162599;ENSG00000125740;ENSG00000008196;ENSG00000197122;ENSG00000064393;ENSG00000139083;ENSG00000174332;ENSG00000101144;ENSG00000036672;ENSG00000120068;ENSG00000160570;ENSG00000115318
HP:0000553	Abnormal uvea morphology	http://compbio.charite.de/hpoweb/showterm?id=HP:0000553	450	12	2.20631	5.43895	2.46303e-06	0.00231159	phenotype_Human_Phenotype_Ontology	ENSG00000006704;ENSG00000142599;ENSG00000187049;ENSG00000135931;ENSG00000196628;ENSG00000174684;ENSG00000140470;ENSG00000095397;ENSG00000048342;ENSG00000151702;ENSG00000235718;ENSG00000181541
HP:0000517	Abnormality of the lens	http://compbio.charite.de/hpoweb/showterm?id=HP:0000517	627	14	3.07412	4.55414	2.78867e-06	0.00253542	phenotype_Human_Phenotype_Ontology	ENSG00000013293;ENSG00000006704;ENSG00000111846;ENSG00000142599;ENSG00000187049;ENSG00000174684;ENSG00000140470;ENSG00000092621;ENSG00000095397;ENSG00000105379;ENSG00000048342;ENSG00000151702;ENSG00000235718;ENSG00000181541
WGTTNNNNNAAA_UNKNOWN		http://www.broadinstitute.org/gsea/msigdb/cards/WGTTNNNNNAAA_UNKNOWN	542	13	2.65738	4.89204	2.96486e-06	0.00256437	network_Transcription_Factor_target	ENSG00000215421;ENSG00000179604;ENSG00000163001;ENSG00000152601;ENSG00000173020;ENSG00000162599;ENSG00000196628;ENSG00000008196;ENSG00000172995;ENSG00000142949;ENSG00000151702;ENSG00000173545;ENSG00000181541
GO:0051336	regulation of hydrolase activity	http://amigo.geneontology.org/amigo/term/GO:0051336	1241	20	6.08451	3.28704	3.04868e-06	0.00256437	geneontology_Biological_Process	ENSG00000107263;ENSG00000013293;ENSG00000141376;ENSG00000163219;ENSG00000088387;ENSG00000125823;ENSG00000123384;ENSG00000160145;ENSG00000180448;ENSG00000101445;ENSG00000156463;ENSG00000130787;ENSG00000177398;ENSG00000008196;ENSG00000197122;ENSG00000079337;ENSG00000138640;ENSG00000146426;ENSG00000114554;ENSG00000157985
V$TCF4_Q5		http://www.broadinstitute.org/gsea/msigdb/cards/V$TCF4_Q5	240	9	1.1767	7.64852	3.08493e-06	0.00256437	network_Transcription_Factor_target	ENSG00000172456;ENSG00000163156;ENSG00000142599;ENSG00000156463;ENSG00000198752;ENSG00000255552;ENSG00000101144;ENSG00000064655;ENSG00000157985
GO:2000113	negative regulation of cellular macromolecule biosynthetic process	http://amigo.geneontology.org/amigo/term/GO:2000113	1359	21	6.66305	3.15171	3.25116e-06	0.00261544	geneontology_Biological_Process	ENSG00000111276;ENSG00000154059;ENSG00000124788;ENSG00000196498;ENSG00000174738;ENSG00000137309;ENSG00000119866;ENSG00000162599;ENSG00000125740;ENSG00000178199;ENSG00000008196;ENSG00000197122;ENSG00000064393;ENSG00000159217;ENSG00000139083;ENSG00000174332;ENSG00000101144;ENSG00000036672;ENSG00000120068;ENSG00000160570;ENSG00000115318
GO:0080134	regulation of response to stress	http://amigo.geneontology.org/amigo/term/GO:0080134	1361	21	6.67286	3.14708	3.32615e-06	0.00261544	geneontology_Biological_Process	ENSG00000107263;ENSG00000111276;ENSG00000154059;ENSG00000178772;ENSG00000119408;ENSG00000174738;ENSG00000137309;ENSG00000156463;ENSG00000090238;ENSG00000197122;ENSG00000064393;ENSG00000154269;ENSG00000198369;ENSG00000145708;ENSG00000142949;ENSG00000160255;ENSG00000101144;ENSG00000173545;ENSG00000072062;ENSG00000064655;ENSG00000123240
GO:0010640	regulation of platelet-derived growth factor receptor signaling pathway	http://amigo.geneontology.org/amigo/term/GO:0010640	22	4	0.107864	37.0837	3.79276e-06	0.00286036	geneontology_Biological_Process	ENSG00000185359;ENSG00000123384;ENSG00000130787;ENSG00000197122
GO:0071417	cellular response to organonitrogen compound	http://amigo.geneontology.org/amigo/term/GO:0071417	555	13	2.72111	4.77745	3.83427e-06	0.00286036	geneontology_Biological_Process	ENSG00000107263;ENSG00000154059;ENSG00000096401;ENSG00000123384;ENSG00000119866;ENSG00000132437;ENSG00000177398;ENSG00000197122;ENSG00000079337;ENSG00000105929;ENSG00000145708;ENSG00000072062;ENSG00000166263
GO:0031327	negative regulation of cellular biosynthetic process	http://amigo.geneontology.org/amigo/term/GO:0031327	1492	22	7.31514	3.00746	3.93607e-06	0.0028629	geneontology_Biological_Process	ENSG00000111276;ENSG00000154059;ENSG00000124788;ENSG00000196498;ENSG00000174738;ENSG00000142599;ENSG00000137309;ENSG00000119866;ENSG00000162599;ENSG00000125740;ENSG00000178199;ENSG00000008196;ENSG00000197122;ENSG00000064393;ENSG00000159217;ENSG00000139083;ENSG00000174332;ENSG00000101144;ENSG00000036672;ENSG00000120068;ENSG00000160570;ENSG00000115318
HP:0000429	Abnormality of the nasal alae	http://compbio.charite.de/hpoweb/showterm?id=HP:0000429	478	12	2.34359	5.12035	4.56044e-06	0.00323613	phenotype_Human_Phenotype_Ontology	ENSG00000013293;ENSG00000142599;ENSG00000187049;ENSG00000162599;ENSG00000135931;ENSG00000196628;ENSG00000008196;ENSG00000070413;ENSG00000048342;ENSG00000152217;ENSG00000142949;ENSG00000151702
GO:0045892	negative regulation of transcription, DNA-templated	http://amigo.geneontology.org/amigo/term/GO:0045892	1167	19	5.7217	3.32069	4.75696e-06	0.00329522	geneontology_Biological_Process	ENSG00000111276;ENSG00000154059;ENSG00000124788;ENSG00000196498;ENSG00000174738;ENSG00000137309;ENSG00000119866;ENSG00000162599;ENSG00000125740;ENSG00000008196;ENSG00000197122;ENSG00000064393;ENSG00000139083;ENSG00000174332;ENSG00000101144;ENSG00000036672;ENSG00000120068;ENSG00000160570;ENSG00000115318
GO:0009890	negative regulation of biosynthetic process	http://amigo.geneontology.org/amigo/term/GO:0009890	1516	22	7.43281	2.95985	5.07428e-06	0.00343328	geneontology_Biological_Process	ENSG00000111276;ENSG00000154059;ENSG00000124788;ENSG00000196498;ENSG00000174738;ENSG00000142599;ENSG00000137309;ENSG00000119866;ENSG00000162599;ENSG00000125740;ENSG00000178199;ENSG00000008196;ENSG00000197122;ENSG00000064393;ENSG00000159217;ENSG00000139083;ENSG00000174332;ENSG00000101144;ENSG00000036672;ENSG00000120068;ENSG00000160570;ENSG00000115318
HP:0000556	Retinal dystrophy	http://compbio.charite.de/hpoweb/showterm?id=HP:0000556	259	9	1.26985	7.08743	5.72445e-06	0.00378252	phenotype_Human_Phenotype_Ontology	ENSG00000013293;ENSG00000223953;ENSG00000163818;ENSG00000187049;ENSG00000135931;ENSG00000174684;ENSG00000095397;ENSG00000048342;ENSG00000235718
HP:0002438	Cerebellar malformation	http://compbio.charite.de/hpoweb/showterm?id=HP:0002438	260	9	1.27476	7.06017	5.90519e-06	0.00378252	phenotype_Human_Phenotype_Ontology	ENSG00000124788;ENSG00000006704;ENSG00000142599;ENSG00000187049;ENSG00000162599;ENSG00000135931;ENSG00000174684;ENSG00000092621;ENSG00000048342
HP:0000463	Anteverted nares	http://compbio.charite.de/hpoweb/showterm?id=HP:0000463	409	11	2.00529	5.48549	6.0492e-06	0.00378252	phenotype_Human_Phenotype_Ontology	ENSG00000013293;ENSG00000142599;ENSG00000187049;ENSG00000162599;ENSG00000135931;ENSG00000196628;ENSG00000008196;ENSG00000048342;ENSG00000152217;ENSG00000142949;ENSG00000151702
GO:0045934	negative regulation of nucleobase-containing compound metabolic process	http://amigo.geneontology.org/amigo/term/GO:0045934	1418	21	6.95233	3.02057	6.25139e-06	0.00378252	geneontology_Biological_Process	ENSG00000111276;ENSG00000154059;ENSG00000124788;ENSG00000196498;ENSG00000174738;ENSG00000142599;ENSG00000137309;ENSG00000119866;ENSG00000162599;ENSG00000125740;ENSG00000008196;ENSG00000197122;ENSG00000064393;ENSG00000159217;ENSG00000139083;ENSG00000174332;ENSG00000101144;ENSG00000036672;ENSG00000120068;ENSG00000160570;ENSG00000115318
GO:0048008	platelet-derived growth factor receptor signaling pathway	http://amigo.geneontology.org/amigo/term/GO:0048008	53	5	0.259854	19.2416	6.29518e-06	0.00378252	geneontology_Biological_Process	ENSG00000107263;ENSG00000185359;ENSG00000123384;ENSG00000130787;ENSG00000197122
GO:0010648	negative regulation of cell communication	http://amigo.geneontology.org/amigo/term/GO:0010648	1305	20	6.3983	3.12583	6.43414e-06	0.00378252	geneontology_Biological_Process	ENSG00000107263;ENSG00000185359;ENSG00000111266;ENSG00000163219;ENSG00000196498;ENSG00000123384;ENSG00000114200;ENSG00000160145;ENSG00000173020;ENSG00000151468;ENSG00000156463;ENSG00000197122;ENSG00000064393;ENSG00000198369;ENSG00000145708;ENSG00000101144;ENSG00000072062;ENSG00000064655;ENSG00000123240;ENSG00000184347
V$AML_Q6		http://www.broadinstitute.org/gsea/msigdb/cards/V$AML_Q6	264	9	1.29437	6.9532	6.67795e-06	0.00378252	network_Transcription_Factor_target	ENSG00000215421;ENSG00000120075;ENSG00000119408;ENSG00000180448;ENSG00000153944;ENSG00000151702;ENSG00000101144;ENSG00000072062;ENSG00000135736
GO:0023057	negative regulation of signaling	http://amigo.geneontology.org/amigo/term/GO:0023057	1309	20	6.41791	3.11628	6.73029e-06	0.00378252	geneontology_Biological_Process	ENSG00000107263;ENSG00000185359;ENSG00000111266;ENSG00000163219;ENSG00000196498;ENSG00000123384;ENSG00000114200;ENSG00000160145;ENSG00000173020;ENSG00000151468;ENSG00000156463;ENSG00000197122;ENSG00000064393;ENSG00000198369;ENSG00000145708;ENSG00000101144;ENSG00000072062;ENSG00000064655;ENSG00000123240;ENSG00000184347
PA444119	Eye Diseases	https://www.pharmgkb.org/disease/PA444119	497	12	2.43675	4.9246	6.76053e-06	0.00378252	disease_GLAD4U	ENSG00000223953;ENSG00000111846;ENSG00000187049;ENSG00000196628;ENSG00000140470;ENSG00000138385;ENSG00000095397;ENSG00000048342;ENSG00000139116;ENSG00000235718;ENSG00000181541;ENSG00000123240
HP:0010442	Polydactyly	http://compbio.charite.de/hpoweb/showterm?id=HP:0010442	203	8	0.995291	8.03785	7.70668e-06	0.00423053	phenotype_Human_Phenotype_Ontology	ENSG00000142599;ENSG00000163818;ENSG00000187049;ENSG00000135931;ENSG00000008196;ENSG00000048342;ENSG00000152217;ENSG00000151702
HP:0005288	Abnormality of the nares	http://compbio.charite.de/hpoweb/showterm?id=HP:0005288	423	11	2.07393	5.30394	8.30005e-06	0.00447188	phenotype_Human_Phenotype_Ontology	ENSG00000013293;ENSG00000142599;ENSG00000187049;ENSG00000162599;ENSG00000135931;ENSG00000196628;ENSG00000008196;ENSG00000048342;ENSG00000152217;ENSG00000142949;ENSG00000151702
HP:0000107	Renal cyst	http://compbio.charite.de/hpoweb/showterm?id=HP:0000107	207	8	1.0149	7.88253	8.88582e-06	0.00470044	phenotype_Human_Phenotype_Ontology	ENSG00000006704;ENSG00000142599;ENSG00000163818;ENSG00000187049;ENSG00000174684;ENSG00000105379;ENSG00000048342;ENSG00000151702
HP:0000369	Low-set ears	http://compbio.charite.de/hpoweb/showterm?id=HP:0000369	519	12	2.54461	4.71585	1.04293e-05	0.00530886	phenotype_Human_Phenotype_Ontology	ENSG00000006704;ENSG00000142599;ENSG00000163818;ENSG00000187049;ENSG00000119866;ENSG00000162599;ENSG00000135931;ENSG00000174684;ENSG00000008196;ENSG00000048342;ENSG00000152217;ENSG00000151702
HP:0000518	Cataract	http://compbio.charite.de/hpoweb/showterm?id=HP:0000518	610	13	2.99077	4.3467	1.05387e-05	0.00530886	phenotype_Human_Phenotype_Ontology	ENSG00000013293;ENSG00000006704;ENSG00000111846;ENSG00000142599;ENSG00000187049;ENSG00000174684;ENSG00000092621;ENSG00000095397;ENSG00000105379;ENSG00000048342;ENSG00000151702;ENSG00000235718;ENSG00000181541
HP:0001161	Hand polydactyly	http://compbio.charite.de/hpoweb/showterm?id=HP:0001161	152	7	0.745242	9.39292	1.05834e-05	0.00530886	phenotype_Human_Phenotype_Ontology	ENSG00000163818;ENSG00000187049;ENSG00000135931;ENSG00000008196;ENSG00000048342;ENSG00000152217;ENSG00000151702
GO:0010629	negative regulation of gene expression	http://amigo.geneontology.org/amigo/term/GO:0010629	1734	23	8.50165	2.70536	1.30439e-05	0.0064322	geneontology_Biological_Process	ENSG00000111276;ENSG00000154059;ENSG00000124788;ENSG00000196498;ENSG00000174738;ENSG00000137309;ENSG00000119866;ENSG00000162599;ENSG00000125740;ENSG00000178199;ENSG00000008196;ENSG00000138385;ENSG00000197122;ENSG00000064393;ENSG00000159217;ENSG00000139083;ENSG00000174332;ENSG00000101144;ENSG00000036672;ENSG00000120068;ENSG00000160570;ENSG00000115318;ENSG00000184347
HP:0000525	Abnormality iris morphology	http://compbio.charite.de/hpoweb/showterm?id=HP:0000525	366	10	1.79446	5.57269	1.41461e-05	0.00685944	phenotype_Human_Phenotype_Ontology	ENSG00000006704;ENSG00000142599;ENSG00000187049;ENSG00000135931;ENSG00000174684;ENSG00000140470;ENSG00000095397;ENSG00000048342;ENSG00000151702;ENSG00000181541
HP:0000549	Abnormal conjugate eye movement	http://compbio.charite.de/hpoweb/showterm?id=HP:0000549	725	14	3.55461	3.93855	1.44161e-05	0.00687575	phenotype_Human_Phenotype_Ontology	ENSG00000124788;ENSG00000006704;ENSG00000178127;ENSG00000142599;ENSG00000187049;ENSG00000119866;ENSG00000135931;ENSG00000196628;ENSG00000008196;ENSG00000048342;ENSG00000139116;ENSG00000151702;ENSG00000235718;ENSG00000181541
HP:0000077	Abnormality of the kidney	http://compbio.charite.de/hpoweb/showterm?id=HP:0000077	933	16	4.57441	3.49772	1.50058e-05	0.00704159	phenotype_Human_Phenotype_Ontology	ENSG00000111276;ENSG00000006704;ENSG00000142599;ENSG00000163818;ENSG00000187049;ENSG00000162599;ENSG00000196628;ENSG00000174684;ENSG00000168477;ENSG00000092621;ENSG00000197122;ENSG00000105379;ENSG00000048342;ENSG00000105929;ENSG00000152217;ENSG00000151702
GO:0008134	transcription factor binding	http://amigo.geneontology.org/amigo/term/GO:0008134	638	13	3.12806	4.15594	1.68948e-05	0.00780219	geneontology_Molecular_Function	ENSG00000141376;ENSG00000196498;ENSG00000096401;ENSG00000119408;ENSG00000174738;ENSG00000142599;ENSG00000137309;ENSG00000162599;ENSG00000125740;ENSG00000196628;ENSG00000197122;ENSG00000064393;ENSG00000064655
HP:0000357	Abnormal location of ears	http://compbio.charite.de/hpoweb/showterm?id=HP:0000357	549	12	2.6917	4.45815	1.81852e-05	0.00826689	phenotype_Human_Phenotype_Ontology	ENSG00000006704;ENSG00000142599;ENSG00000163818;ENSG00000187049;ENSG00000119866;ENSG00000162599;ENSG00000135931;ENSG00000174684;ENSG00000008196;ENSG00000048342;ENSG00000152217;ENSG00000151702
HP:0010935	Abnormality of the upper urinary tract	http://compbio.charite.de/hpoweb/showterm?id=HP:0010935	957	16	4.69208	3.41	2.04422e-05	0.00914993	phenotype_Human_Phenotype_Ontology	ENSG00000111276;ENSG00000006704;ENSG00000142599;ENSG00000163818;ENSG00000187049;ENSG00000162599;ENSG00000196628;ENSG00000174684;ENSG00000168477;ENSG00000092621;ENSG00000197122;ENSG00000105379;ENSG00000048342;ENSG00000105929;ENSG00000152217;ENSG00000151702
GO:0009725	response to hormone	http://amigo.geneontology.org/amigo/term/GO:0009725	962	16	4.7166	3.39227	2.17738e-05	0.0094965	geneontology_Biological_Process	ENSG00000111276;ENSG00000160179;ENSG00000196498;ENSG00000096401;ENSG00000174738;ENSG00000114200;ENSG00000173020;ENSG00000125740;ENSG00000177398;ENSG00000197122;ENSG00000105929;ENSG00000145708;ENSG00000101144;ENSG00000072062;ENSG00000166263;ENSG00000184347
GO:0080135	regulation of cellular response to stress	http://amigo.geneontology.org/amigo/term/GO:0080135	654	13	3.2065	4.05426	2.18693e-05	0.0094965	geneontology_Biological_Process	ENSG00000107263;ENSG00000154059;ENSG00000119408;ENSG00000137309;ENSG00000156463;ENSG00000090238;ENSG00000064393;ENSG00000198369;ENSG00000145708;ENSG00000142949;ENSG00000101144;ENSG00000173545;ENSG00000064655
GO:0048585	negative regulation of response to stimulus	http://amigo.geneontology.org/amigo/term/GO:0048585	1545	21	7.575	2.77228	2.25988e-05	0.0095189	geneontology_Biological_Process	ENSG00000107263;ENSG00000185359;ENSG00000111276;ENSG00000111266;ENSG00000163219;ENSG00000196498;ENSG00000123384;ENSG00000173020;ENSG00000151468;ENSG00000156463;ENSG00000197122;ENSG00000064393;ENSG00000154269;ENSG00000198369;ENSG00000145708;ENSG00000101144;ENSG00000072062;ENSG00000115318;ENSG00000064655;ENSG00000123240;ENSG00000184347
HP:0001626	Abnormality of the cardiovascular system	http://compbio.charite.de/hpoweb/showterm?id=HP:0001626	1796	23	8.80563	2.61197	2.27398e-05	0.0095189	phenotype_Human_Phenotype_Ontology	ENSG00000013293;ENSG00000111276;ENSG00000006704;ENSG00000178127;ENSG00000123384;ENSG00000142599;ENSG00000198589;ENSG00000163818;ENSG00000187049;ENSG00000132437;ENSG00000162599;ENSG00000135931;ENSG00000196628;ENSG00000008196;ENSG00000168477;ENSG00000092621;ENSG00000139083;ENSG00000070413;ENSG00000048342;ENSG00000152217;ENSG00000138640;ENSG00000151702;ENSG00000072062
GO:0043087	regulation of GTPase activity	http://amigo.geneontology.org/amigo/term/GO:0043087	472	11	2.31417	4.75332	2.29024e-05	0.0095189	geneontology_Biological_Process	ENSG00000107263;ENSG00000141376;ENSG00000163219;ENSG00000088387;ENSG00000160145;ENSG00000180448;ENSG00000079337;ENSG00000138640;ENSG00000146426;ENSG00000114554;ENSG00000157985
HP:0002597	Abnormality of the vasculature	http://compbio.charite.de/hpoweb/showterm?id=HP:0002597	1078	17	5.28534	3.21645	2.33885e-05	0.00958403	phenotype_Human_Phenotype_Ontology	ENSG00000013293;ENSG00000111276;ENSG00000006704;ENSG00000123384;ENSG00000142599;ENSG00000198589;ENSG00000162599;ENSG00000196628;ENSG00000008196;ENSG00000168477;ENSG00000092621;ENSG00000139083;ENSG00000070413;ENSG00000048342;ENSG00000152217;ENSG00000151702;ENSG00000072062
HP:0009997	Duplication of phalanx of hand	http://compbio.charite.de/hpoweb/showterm?id=HP:0009997	173	7	0.848203	8.25274	2.44544e-05	0.00984976	phenotype_Human_Phenotype_Ontology	ENSG00000163818;ENSG00000187049;ENSG00000135931;ENSG00000008196;ENSG00000048342;ENSG00000152217;ENSG00000151702
HP:0004275	Duplication of hand bones	http://compbio.charite.de/hpoweb/showterm?id=HP:0004275	174	7	0.853106	8.20531	2.53758e-05	0.00984976	phenotype_Human_Phenotype_Ontology	ENSG00000163818;ENSG00000187049;ENSG00000135931;ENSG00000008196;ENSG00000048342;ENSG00000152217;ENSG00000151702
HP:0009142	Duplication of bones involving the upper extremities	http://compbio.charite.de/hpoweb/showterm?id=HP:0009142	174	7	0.853106	8.20531	2.53758e-05	0.00984976	phenotype_Human_Phenotype_Ontology	ENSG00000163818;ENSG00000187049;ENSG00000135931;ENSG00000008196;ENSG00000048342;ENSG00000152217;ENSG00000151702
HP:0011024	Abnormality of the gastrointestinal tract	http://compbio.charite.de/hpoweb/showterm?id=HP:0011024	1087	17	5.32946	3.18982	2.5971e-05	0.00984976	phenotype_Human_Phenotype_Ontology	ENSG00000111276;ENSG00000124788;ENSG00000006704;ENSG00000142599;ENSG00000198589;ENSG00000187049;ENSG00000132437;ENSG00000135931;ENSG00000196628;ENSG00000168477;ENSG00000197122;ENSG00000048342;ENSG00000152217;ENSG00000138640;ENSG00000151702;ENSG00000160255;ENSG00000123240
GO:0009968	negative regulation of signal transduction	http://amigo.geneontology.org/amigo/term/GO:0009968	1202	18	5.8933	3.05432	2.62632e-05	0.00984976	geneontology_Biological_Process	ENSG00000107263;ENSG00000185359;ENSG00000111266;ENSG00000163219;ENSG00000196498;ENSG00000123384;ENSG00000173020;ENSG00000151468;ENSG00000156463;ENSG00000197122;ENSG00000064393;ENSG00000198369;ENSG00000145708;ENSG00000101144;ENSG00000072062;ENSG00000064655;ENSG00000123240;ENSG00000184347
HP:0010938	Abnormality of the external nose	http://compbio.charite.de/hpoweb/showterm?id=HP:0010938	666	13	3.26534	3.98121	2.64014e-05	0.00984976	phenotype_Human_Phenotype_Ontology	ENSG00000013293;ENSG00000142599;ENSG00000187049;ENSG00000162599;ENSG00000135931;ENSG00000196628;ENSG00000008196;ENSG00000092621;ENSG00000070413;ENSG00000048342;ENSG00000152217;ENSG00000142949;ENSG00000151702
RNGTGGGC_UNKNOWN		http://www.broadinstitute.org/gsea/msigdb/cards/RNGTGGGC_UNKNOWN	766	14	3.75563	3.72774	2.64069e-05	0.00984976	network_Transcription_Factor_target	ENSG00000151276;ENSG00000164318;ENSG00000123384;ENSG00000142599;ENSG00000011105;ENSG00000101445;ENSG00000130787;ENSG00000008196;ENSG00000138385;ENSG00000159217;ENSG00000079337;ENSG00000135736;ENSG00000184347;ENSG00000157985
