# Supplementary material for: An EPIC predictor of gestational age and its application to newborns conceived by assisted reproductive technologies
Source: Clin Epigenetics. 2021 Apr 19;13:82. doi: 10.1186/s13148-021-01055-z (PMC8056641; doi:10.1186/s13148-021-01055-z)
Supplement: Supplementary file 6 — Additional file 6. This file includes the intercept and coefficients of the EPIC GA clock. [file 13148_2021_1055_MOESM6_ESM.csv]

,"s0","cpgs"
1,"293.455727634503","(Intercept)"
2,"-0.0915981887709577","cg12701018"
3,"-2.30585295997707","cg00078456"
4,"-0.479404459377385","cg14958032"
5,"-11.7152083624862","cg00735586"
6,"-8.50948826527983","cg09035049"
7,"-0.536780735843498","cg23915699"
8,"-0.328145401521853","cg24741609"
9,"1.09279086621116","cg00996847"
10,"1.62605772880434","cg12079303"
11,"-10.8946539388334","cg20301308"
12,"1.71473822913148","cg21141647"
13,"-8.59422505466219","cg13189264"
14,"0.34997246965944","cg16246545"
15,"2.73125225571094","cg06902698"
16,"3.70852105323337","cg01281797"
17,"6.26509398981238","cg01833485"
18,"-3.12355980425048","cg12434132"
19,"-0.555166934652702","cg06046912"
20,"-4.76755000203589","cg11147204"
21,"25.6123921961863","cg19672145"
22,"1.69010125017166","cg02968445"
23,"1.59590451574746","cg09116068"
24,"-32.3862823154458","cg07749613"
25,"-2.24982381412628","cg21155834"
26,"11.9774441391577","cg15433843"
27,"6.30074487940313","cg12685296"
28,"-0.715095685751212","cg22871331"
29,"-0.456850441267689","cg25241559"
30,"3.39089481552127","cg06900004"
31,"-7.35400359643356","cg20582941"
32,"-2.78254549100593","cg09709426"
33,"4.92140675899775","cg25471682"
34,"0.933837920005788","cg00125744"
35,"3.11632597474751","cg10165543"
36,"-0.0902447000698067","cg23681974"
37,"-0.890922395316499","cg27114354"
38,"-3.75636701184361","cg09219813"
39,"6.004114197118","cg20899078"
40,"2.83008598297788","cg09406615"
41,"0.323361786110631","cg01289541"
42,"-1.10136059674085","cg18878242"
43,"-0.0546584535219409","cg01700124"
44,"-0.100500192153824","cg13335054"
45,"4.83665075212288","cg03675083"
46,"5.00948626531597","cg20816447"
47,"4.31762104927438","cg21395123"
48,"2.15355590543868","cg09317554"
49,"5.76296871862665","cg03080336"
50,"4.90842105210645","cg26302614"
51,"3.00608796227237","cg07425969"
52,"7.73974492819889","cg15134801"
53,"2.53649844645918","cg27596513"
54,"-1.32525340848667","cg22323744"
55,"1.55211351401929","cg05685493"
56,"5.41203704028533","cg11670060"
57,"4.38627585442054","cg20948548"
58,"1.49726658617945","cg05869816"
59,"5.79946115597569","cg03680932"
60,"3.97166456223854","cg12681972"
61,"-6.25088230183366","cg14258501"
62,"2.57369722148279","cg15642307"
63,"-3.09184642993643","cg22324029"
64,"-0.0805378022392679","cg11451043"
65,"0.860964320111399","cg10610528"
66,"-8.35713904699293","cg05585911"
67,"2.95986407989574","cg14147998"
68,"-2.41967865325693","cg13917060"
69,"-2.46876068717448","cg01125066"
70,"-0.916522962624692","cg04226102"
71,"-0.494957619769178","cg10153341"
72,"-2.26951663234371","cg18334681"
73,"-1.90405894387948","cg13136655"
74,"2.35650924212248","cg21707172"
75,"-0.177878272606243","cg04145624"
76,"0.0995819045296328","cg05592959"
77,"-2.07288029759853","cg11896546"
78,"-2.53960451989432","cg05494863"
79,"1.84487728441015","cg08598654"
80,"13.1821544050804","cg02133520"
81,"0.2218660401511","cg21870708"
82,"2.76164056205387","cg21048168"
83,"-2.59771080827537","cg16394646"
84,"-4.73331446772767","cg25975961"
85,"3.82046525948659","cg16330893"
86,"0.565355605360714","cg07745674"
87,"-11.1074500657005","cg08858239"
88,"-7.36635574252292","cg11765109"
89,"-4.46060442720006","cg09514524"
90,"-2.82225953175406","cg04617279"
91,"-2.25934694307768","cg11387576"
92,"-5.63280580358942","cg17307655"
93,"1.24303782330487","cg06467473"
94,"1.94943179167847","cg00564080"
95,"-13.7787826022922","cg11579708"
96,"6.6051207405421","cg04956801"
97,"3.07918622233816","cg13976755"
98,"-0.0245193027223831","cg05573264"
99,"-0.185042763995078","cg10968849"
100,"-4.09576056569482","cg20593464"
101,"-53.0589923310352","cg11352146"
102,"5.49118945509508","cg13703666"
103,"-9.55582025553084","cg11436362"
104,"-2.59525696592513","cg04048912"
105,"0.285578919712481","cg26077811"
106,"0.956313923448362","cg05765761"
107,"-1.73823997870719","cg24436531"
108,"-3.68702389903823","cg09041268"
109,"-2.42300216839651","cg19640090"
110,"4.03036517940687","cg01855540"
111,"9.30669885150956","cg01745510"
112,"-2.22820695010905","cg23108580"
113,"-0.751461838067858","cg19333758"
114,"1.25467832683027","cg09024008"
115,"-2.50841400751437","cg14347274"
116,"-6.78871398844774","cg04753874"
117,"10.6005849011026","cg12226111"
118,"-3.36164400891178","cg11026555"
119,"-12.7607351908742","cg04347477"
120,"1.71436252391208","cg05062715"
121,"-1.57723748252344","cg00406098"
122,"6.13459137865695","cg13774342"
123,"1.47518173650466","cg02264407"
124,"-3.67492139567185","cg06686233"
125,"1.99561758656348","cg16624069"
126,"5.26611066453737","cg12822891"
127,"2.31126909683959","cg11929188"
128,"4.4606539454109","cg07533333"
129,"-1.26690006966834","cg23009865"
130,"-4.0521364325714","cg14678667"
131,"-4.50137225856467","cg16348385"
132,"0.0202367604254023","cg16660091"
133,"-0.115178442006406","cg27518892"
134,"6.42852535559522","cg03987653"
135,"-0.482199159130743","cg24387542"
136,"3.01200811827919","cg19478539"
137,"1.15457224214146","cg04987362"
138,"3.4392840375512","cg01405107"
139,"4.41300540165368","cg27294582"
140,"11.2161531445039","cg18183624"
141,"27.2392586535212","cg09618028"
142,"-1.79870525433171","cg18875496"
143,"0.42805119285742","cg01862457"
144,"2.66921916282896","cg02528959"
145,"5.48654258475959","cg01493617"
146,"4.25844712423259","cg03513146"
147,"-1.25791460065445","cg06791771"
148,"0.146723524318463","cg03614916"
149,"-3.94584476389722","cg27133782"
150,"-1.06933335763153","cg17633994"
151,"-12.1067368878602","cg21180953"
152,"0.542588896960442","cg23150343"
153,"3.55972279788795","cg13500196"
154,"-3.76670747996896","cg00948111"
155,"-0.0309626101249386","cg24024661"
156,"-5.68197459797119","cg10714639"
157,"1.12246047495323","cg26670249"
158,"-3.38936669067508","cg00840791"
159,"1.15672835900748","cg10906834"
160,"4.54318627627578","cg03816616"
161,"0.929256482728593","cg12542255"
162,"0.0162772701471304","cg06521942"
163,"0.180463853731305","cg26749518"
164,"0.545281340235916","cg19149785"
165,"2.48708053863196","cg20367072"
166,"0.660468423087027","cg07323676"
167,"0.425598503073002","cg16364693"
168,"-0.0687347787582099","cg11471559"
169,"-5.70858900085736","cg11681959"
170,"-0.192018952825125","cg10886901"
171,"0.162094398272992","cg16704590"
172,"-3.85424153405635","cg25318971"
173,"-0.456630514234334","cg13695726"
174,"-7.06306866572117","cg03394664"
175,"-1.4055066040676","cg24797865"
176,"-3.56684861795039","cg19985636"
177,"-2.62254026242982","cg24951158"
